# Supplementary material for: Rheological Behavior and Dynamic Mechanical Properties for Interpretation of Layer Adhesion in FDM 3D Printing
Source: Polymers (Basel). 2022 Jul 3;14(13):2721. doi: 10.3390/polym14132721 (PMC9268954; doi:10.3390/polym14132721)
Supplement: Supplementary file 1 [file polymers-14-02721-s001.zip]

Archive with 1 entries (1 files):
- polymers-1780831-supplementary.pdf
